# Supplementary material for: Integrated analysis of mRNA and miRNA expression profiling in rice backcrossed progenies (BC2F12) with different plant height
Source: PLoS One. 2017 Aug 31;12(8):e0184106. doi: 10.1371/journal.pone.0184106 (PMC5578646; doi:10.1371/journal.pone.0184106)
Supplement: S1 Table — (XLSX) [file pone.0184106.s011.xlsx]

## Sheet: Sheet1
S1 Table. The primers designed for real-time quantitative PCR reaction.
Gene ID	Forward primer	Reverse primer
LOC_Os01g15270	5' TGGATGCTCTGCTCGTGT 3'	5' CGTGGTGAAACCGTGAAAGT 3'
LOC_Os04g57220	5' CAAAGGTCCTCCTGTCA 3'	5' GAGCGGTGGATTCATAC 3'
LOC_Os05g41060	5' CACTATTTCCAGAACACCCAG 3'	5' GCAAACACCAGCAGCAC 3'
LOC_Os06g51220	5' GTTGGCTGTGAAGAGTAAGGG 3'	5' AACGAAGAAAGCGGAGGG 3'
LOC_Os06g41010	5' CTGGCAGCCTCCTCTATC 3'	5' AACAAGCGTCTTCACCTC 3'
LOC_Os03g08050	5' CTCTGGGTTTGAGGGTGA 3'	5' CAGGGGCTTGTCTGATGG 3'
LOC_Os03g60080	5' GATGGTGCCCAAGAAAGAA 3'	5' GCGAAGAGCGACGAGTAGA 3'
LOC_Os05g07700	5' AAGGGTGTGGATGAGTTC 3'	5' TCTTGTTGATACGGAGCA 3'
LOC_Os05g48630	5' GTGGTTTCAATCCCGAG 3'	5' GGTGTTGCCGATGTCCT 3'
LOC_Os06g48750	5' CCAAGGTGAAACCGAGG 3'	5' GCTGAATGGCTGAAGGC 3'
LOC_Os07g04840	5' GTCTCCGTCATAATCAACCC 3'	5' GTCCGACTCAAACCCACCCT 3'
LOC_Os08g03290	5' GCCAATGGAAGCACAGC 3'	5' CAGCCCACGGAATCTCG 3'
LOG (LOC_Os01g40630)	5' GGGGTCATCCCGAAATCC 3'	5' CCTCAAGAGTCCCGTAGCC 3'
OsGRF12 (LOC_Os04g48510)	5' ACGGACGGCAAGAAGTGGC 3'	5' TGCTGGCGGAGGAGAAACC 3'
OMTN4 （LOC_Os06g46270）	5' AGTGCCCTGCTTCTCCAA 3'	5' CAGCCAAGTAATCAAATCCATC 3'
OsSPL14 (LOC_Os08g39890)	5' TTTGGCATCACGCTACGG 3'	5' TTACGCTGCTTGGAACCCT 3'
OsGRF7 (LOC_Os12g29980)	5' TGGGAAGCGTCCATAGGT 3'	5' CTGCTGGGCACTGAACTG 3'
Actin 1	5' GACCCAGATCATGTTTGAGACC 3'	5' CATCACCAGAGTCCAACACAATAC 3'
