# Supplementary material for: Integrated analysis of mRNA and miRNA expression profiling in rice backcrossed progenies (BC2F12) with different plant height
Source: PLoS One. 2017 Aug 31;12(8):e0184106. doi: 10.1371/journal.pone.0184106 (PMC5578646; doi:10.1371/journal.pone.0184106)
Supplement: S2 Table — (XLSX) [file pone.0184106.s012.xlsx]

## Sheet: Sheet1
S2 Table The primers designed for reverse-transcription and real-time quantitative PCR reaction
miR_name	RT Primer	Forward primer(5'to3')	Reverse primer(5'to3')
osa-miR408-5p	gtcgtatccagtgcagggtccgaggtattcgcactggatacgacCCATGC	GCCGCTCAGGGATGAGGCAGA	GTGCAGGGTCCGAGGT
osa-miR528-5p	gtcgtatccagtgcagggtccgaggtattcgcactggatacgacCTCCTC	GCCGCTTGGAAGGGGCATGCA	GTGCAGGGTCCGAGGT
osa-miR1861l	gtcgtatccagtgcagggtccgaggtattcgcactggatacgacCTCAGT	GCCGCTCGATCTTGAGGCAGGA	GTGCAGGGTCCGAGGT
osa-miR397b	gtcgtatccagtgcagggtccgaggtattcgcactggatacgacCATCAA	GCCGCTTTATTGAGTGCAGCG	GTGCAGGGTCCGAGGT
osa-miR5794	gtcgtatccagtgcagggtccgaggtattcgcactggatacgacACGACT	GCCGCTTGAGGAATCACTAGT	GTGCAGGGTCCGAGGT
osa-miR167b	gtcgtatccagtgcagggtccgaggtattcgcactggatacgacTAGATC	GCCGCTTGAAGCTGCCAGCAT	GTGCAGGGTCCGAGGT
osa-miR5150-3p	gtcgtatccagtgcagggtccgaggtattcgcactggatacgacGAGCTT	GCCGCTAGAAGCTGCAGCTGTCAG	GTGCAGGGTCCGAGGT
osa-miR1879	gtcgtatccagtgcagggtccgaggtattcgcactggatacgacCCACCT	GCCGCTGTGTTTGGTTTAGGGATG	GTGCAGGGTCCGAGGT
osa-miR396f-5p	gtcgtatccagtgcagggtccgaggtattcgcactggatacgacAGTTCA	GCCGCTTCTCCACAGGCTTTCT	GTGCAGGGTCCGAGGT
osa-miR164d	gtcgtatccagtgcagggtccgaggtattcgcactggatacgacAGCACG	GCCGCTTGGAGAAGCAGGGCA	GTGCAGGGTCCGAGGT
osa-miR156d	gtcgtatccagtgcagggtccgaggtattcgcactggatacgacGTGCTC	GCCGCTTGACAGAAGAGAGT	GTGCAGGGTCCGAGGT
osa-miR5150-5p	gtcgtatccagtgcagggtccgaggtattcgcactggatacgacGAGAAA	GCCGCTAGCTTCTGACAGCTGCAG	GTGCAGGGTCCGAGGT
U6	ATTTGGACCATTTCTCGATTTGT	CGATAAAATTGGAACGATACAGA	ATTTGGACCATTTCTCGATTTGT
