# Supplementary material for: Integrated analysis of mRNA and miRNA expression profiling in rice backcrossed progenies (BC2F12) with different plant height
Source: PLoS One. 2017 Aug 31;12(8):e0184106. doi: 10.1371/journal.pone.0184106 (PMC5578646; doi:10.1371/journal.pone.0184106)
Supplement: S10 Table — (XLSX) [file pone.0184106.s020.xlsx]

## Sheet: Sheet1
S10 Table. Number of target gene of ELD miRNA in the three progeny lines
Line	ELD-A miRNA	ELD-B miRNA	Target gene number of ELD-A	Target gene number of ELD-B	Average target gene number of ELD-A miRNA	Average target gene number of ELD-B miRNA	Coherent target gene number of ELD-A	Coherent target gene number of ELD-B
L1710	191	17	3171	432	16.6021	25.4118	152	2
L1817	215	12	3469	447	16.1349	37.25	133	1
L1730	186	22	3043	521	16.3602	23.6818	147	6
A and B stand for O. sativa and O. longistaminata, respectively.
